# Supplementary material for: Diagnostic Accuracy of the Enhanced Liver Fibrosis (ELF®) Score Using HCV-Infected Serum Samples Cryopreserved for up to 25 Years
Source: PLoS One. 2016 Dec 16;11(12):e0164883. doi: 10.1371/journal.pone.0164883 (PMC5161309; doi:10.1371/journal.pone.0164883)
Supplement: S1 Database — Minimal necessary data to reproduce the study results. (XLSX) [file pone.0164883.s001.xlsx]

## Sheet: Hoja1
Gender	Period	ELF	HA	PIIINP	TIMP1	METAVIR	RVS	Follow-up (years)	Clin. Event	Forns	APRI	FIB4
mujer	1990-1994	9.21	31.73	11.28	169.7	0	SI	18	NO	4.21	0.54	1.03
mujer	1990-1994	9.59	43.06	13.89	159.3	1	SI	18	NO	2.56	0.81	1.05
varon	1990-1994	10.99	128.15	20.18	266.4	1	NO	3.08	NO	3.48	0.92	1.25
varon	1990-1994	9.99	48.56	18.83	190.6	1	SI	5.98	NO	6.78	0.63	1.43
mujer	1990-1994	9.58	42.55	9.86	296.8	1	NO	11.69	SI	9.02	11.94	13.13
varon	1990-1994	9.21	31.7	10	213.7	2	SI	18	NO	6.76	1.17	1.98
varon	1990-1994	9.64	44.08	11.45	247.6	2	NO	18	NO	6.55	1.97	2.61
mujer	1990-1994	12.02	356.76	20.72	381.9	2	NO	0.37	NO	7.47	1.38	4.21
mujer	1990-1994	13.5	730.4	44.16	869.3	2	NO	8.69	SI	6.57	5.6	5.99
varon	1990-1994	10.58	114.96	13.32	254.8	3	NO	13.59	SI	5.51	0.75	1.98
varon	1990-1994	12.7	485.87	33.36	452.9	3	NO	2.86	SI	7.99	2.21	4.45
mujer	1990-1994	11.7	404.31	12.15	348.1	3	NO	11.97	NO	9.43	1.78	4.84
mujer	1990-1994	13.26	969.13	31.14	490.3	3	NO	7.37	SI	9.71	3.97	11.22
varon	1990-1994	11.37	308.93	12.69	252.3	4	NO	8.33	SI	7.39	1.06	3.46
varon	1990-1994	9.79	46.34	10.82	363.4	4	NO	18	NO	6.88	1.6	3.5
varon	1990-1994	14.09	2179.63	37.41	502.2	4	NO	1.04	SI	9.36	4.3	11.35
varon	1990-1994	13.66	1798.02	22.85	642.1	4	NO	7.41	SI	9.15	5.52	13.44
varon	1990-1994	11.47	338.39	10.62	370	4	NO	3.08	SI	10.8	6.25	16.77
mujer	1995-1999	9.99	98.53	9.98	134.8	0	NO	0.92	NO	1.98	0.29	0.46
mujer	1995-1999	7.84	8.28	6.91	235	0	SI	15.75	NO	2.3	0.23	0.66
varon	1995-1999	8.54	17.88	7.73	216.6	0	SI	17.55	NO	2.68	0.73	0.68
mujer	1995-1999	8.9	29.59	7.48	196	0	SI	15.08	NO	3.54	0.34	0.92
varon	1995-1999	8.58	19.13	7.7	208.1	0	NO	1	NO	5.56	0.53	1.1
mujer	1995-1999	9.44	41.52	10.02	217.4	0	SI	16.39	NO	4.38	0.5	1.18
mujer	1995-1999	9.23	34.38	9.09	225	0	SI	10.46	NO	3.37	1.12	1.24
mujer	1995-1999	12.09	535.48	15.24	339.3	0	NO	16.84	NO	5.33	0.87	2.36
mujer	1995-1999	8.16	12.14	6.81	237.9	1	SI	14.25	NO	0.76	0.3	0.46
mujer	1995-1999	8.26	14.12	7.57	186	1	NO	10.04	NO	0.58	0.21	0.55
mujer	1995-1999	7.21	10.09	4.06	83.8	1	SI	14.46	NO	3.49	0.29	0.72
varon	1995-1999	7.71	7.97	6.36	216.7	1	NO	15.07	NO	2.98	0.57	0.79
varon	1995-1999	9.24	64.71	6.64	107.2	1	NO	15.23	NO	4.13	0.57	0.87
varon	1995-1999	9.81	110.34	5.95	178.4	1	NO	15.23	NO	6.61	0.53	1.28
mujer	1995-1999	7.91	17.09	4.67	123.5	1	NO	14.98	NO	5.48	0.46	1.44
mujer	1995-1999	9.17	30.41	9.44	237.5	1	SI	8.33	NO	4.99	0.46	1.51
varon	1995-1999	9.51	52.27	8.4	216.5	2	SI	18	NO	4.85	0.56	1.04
varon	1995-1999	9.56	91.46	6.82	109.2	2	SI	1.79	NO	3.47	1.06	1.22
varon	1995-1999	9.97	52.36	12.16	353.7	2	SI	3.92	NO	3.85	1.38	1.36
varon	1995-1999	9.41	59.29	5.47	285.9	2	SI	14.83	NO	6.17	1.21	1.43
mujer	1995-1999	10.96	258.82	8.71	258	2	NO	4.79	NO	6.28	0.94	1.72
mujer	1995-1999	9.87	46.95	11.08	408	2	NO	15.91	SI	5.16	1.02	1.73
varon	1995-1999	10.27	120.82	8.74	230.4	2	SI	14.25	NO	6.46	1.08	1.84
varon	1995-1999	10.2	85.02	8.74	408.9	2	NO	12.69	SI	6.2	0.8	1.97
varon	1995-1999	10.18	70.81	13.14	267.7	2	NO	0.36	NO	6.85	2.02	2.72
mujer	1995-1999	10.05	157.97	5.81	158.9	2	SI	12.2	NO	4.85	2.07	2.99
mujer	1995-1999	8.57	26.28	4.17	324.4	3	NO	16.95	NO	2.91	0.18	0.67
varon	1995-1999	9.84	59.26	10.16	269.2	3	SI	18	NO	2.87	0.8	0.98
varon	1995-1999	10.44	83.24	15.86	259.1	3	SI	16	NO	4.91	0.48	1.47
varon	1995-1999	9.65	35.86	13.67	284.9	3	SI	10.99	NO	6.09	1.12	1.65
mujer	1995-1999	9.4	33.53	9.94	311.4	3	NO	7.15	NO	4.24	1.09	1.68
mujer	1995-1999	13.01	895.44	29.47	342	4	NO	9.48	NO	6.53	1.38	2.24
varon	1995-1999	10.84	143.79	11.83	385.2	4	SI	15.84	NO	6.36	3.79	3.05
mujer	1995-1999	11.89	383.41	15.41	407	4	SI	16.72	NO	5.9	2.34	3.52
varon	1995-1999	11.15	182.19	13.97	370.7	4	SI	16.94	NO	6.59	6.15	4.03
mujer	1995-1999	12.15	582.71	15.06	335.5	4	NO	18	NO	7.59	1.87	4.92
varon	1995-1999	9.53	51.39	9.07	204.4	4	NO	17.56	NO	7.52	1.83	5.25
varon	2000-2004	7.43	13.05	3.65	103.8	0	SI	13.12	NO	1.88	0.18	0.34
mujer	2000-2004	8.2	12.39	7.8	199.5	0	SI	12.68	NO	1.14	0.31	0.42
varon	2000-2004	8.29	26.6	4.9	115.7	0	NO	12.74	NO	2.96	0.3	0.58
varon	2000-2004	7.66	15.19	4.32	96.6	0	SI	2.26	NO	2.39	0.32	0.63
varon	2000-2004	8.83	25.43	7.87	204.6	0	NO	13.28	NO	2.81	1.1	0.73
varon	2000-2004	8.54	21.55	5.49	276.1	0	SI	9.23	NO	2.98	1.01	0.83
varon	2000-2004	7.95	16.48	4.9	135.2	0	NO	13.69	NO	5.16	0.56	1.02
varon	2000-2004	7.43	8.26	3.99	236.1	0	NO	2.23	NO	4.72	0.29	1.02
mujer	2000-2004	8.77	20.88	7.82	276.4	0	SI	12.36	NO	4.43	0.7	1.15
varon	2000-2004	8.85	35.37	5.6	198.2	1	NO	2.28	NO	3.76	0.33	0.81
varon	2000-2004	8.22	9.15	8.8	319.6	1	SI	3.14	NO	3.42	0.8	0.74
varon	2000-2004	8.91	33.27	5.58	267.1	1	SI	6.37	NO	4.24	0.47	0.78
varon	2000-2004	11.92	300.11	21.75	389.9	1	SI	5.08	NO	3.93	0.35	0.85
mujer	2000-2004	8.33	17	6.2	215.1	1	NO	10	NO	1.15	0.65	0.89
varon	2000-2004	8.51	21.48	6.09	210.7	1	SI	10.75	NO	3.41	0.34	0.92
varon	2000-2004	10.32	121.55	8.75	258.5	1	SI	6.98	NO	5.64	0.34	0.94
varon	2000-2004	11.07	190.09	12.82	325.2	1	SI	11.21	NO	6.31	0.8	1.72
varon	2000-2004	10.29	79.7	12.36	306.9	2	NO	11.4	NO	4.26	0.92	1.12
varon	2000-2004	8.95	26.07	7.58	281.9	2	SI	9.44	NO	4.23	0.95	1.22
varon	2000-2004	10.15	84.22	7.92	440	2	SI	5.2	NO	5.25	0.86	1.37
varon	2000-2004	9.29	32.43	9.55	272.2	2	SI	9.97	NO	5.96	1.16	1.51
varon	2000-2004	10.1	62.68	12.4	322.3	2	SI	7.15	NO	5.43	1.09	1.65
mujer	2000-2004	8.02	14.84	4.6	226.8	2	SI	11.19	NO	5.87	2.39	2.38
varon	2000-2004	9.66	61.27	6.11	407.7	2	NO	7.88	NO	7.06	2.73	4.02
mujer	2000-2004	11.83	444.51	13.6	321.2	2	NO	8.24	SI	8.41	2.45	5.24
mujer	2000-2004	9.72	82.68	5.87	270.6	3	SI	9.74	NO	3.19	0.2	0.77
mujer	2000-2004	9.61	49.22	7.57	391.3	3	NO	10.48	NO	4.79	0.22	0.84
mujer	2000-2004	10.15	78.18	10.55	306	3	SI	9.73	NO	5.94	0.53	1.45
mujer	2000-2004	9.96	81.96	8.36	265.1	3	SI	10.94	NO	4.92	0.95	1.56
varon	2000-2004	11	135.94	13.24	534	3	NO	9.27	NO	6.51	0.73	2.36
mujer	2000-2004	11.15	196.22	11.72	435.7	3	NO	6.25	SI	7.51	2.29	5.22
mujer	2000-2004	12.58	558.43	25.68	406.5	3	SI	12.32	NO	7.61	3.54	5.38
varon	2000-2004	12.08	434.26	14.85	550.1	3	NO	10.63	SI	8.39	3.61	5.48
varon	2000-2004	11.12	188.09	14.34	308.6	3	SI	1.95	NO	8.26	5.48	5.57
varon	2000-2004	11.07	205.32	9.31	506	3	SI	9.67	NO	7.04	2.84	5.6
varon	2000-2004	10.03	48.83	12.99	423.1	4	NO	12.22	NO	2.09	0.61	0.58
varon	2000-2004	9.26	50.6	6.47	198.6	4	SI	10.2	NO	4.1	1.4	1.25
varon	2000-2004	10.4	73.33	14.5	362.1	4	SI	10.84	NO	6.47	1.01	1.76
varon	2000-2004	11.99	565.26	12.8	323.8	4	SI	12.97	NO	7.82	3.57	3.42
varon	2000-2004	10.27	115.14	7.86	308.8	4	SI	13.02	NO	9.34	2.31	4.56
mujer	2000-2004	12.14	606.24	13.82	356.8	4	NO	8.36	SI	8.57	2.7	5.44
varon	2000-2004	13.05	979.67	25.25	411.4	4	NO	3.23	NO	10.15	3.72	7
mujer	2000-2004	12.66	858.37	16.27	466.8	4	NO	1.9	SI	11.42	2.6	8.36
varon	2000-2004	11.52	306.45	11.92	415.8	4	NO	11.41	SI	8.44	6.64	8.63
varon	2005-2009	7.74	10.86	7.13	95.8	0	SI	5.84	NO	1.75	0.31	0.39
varon	2005-2009	8.52	18.85	7.67	186.4	0	SI	5.92	NO	3.46	0.31	0.65
mujer	2005-2009	8.3	16.29	6.46	198.8	0	SI	9.13	NO	3.54	0.31	0.79
varon	2005-2009	7.89	8.01	8.62	191.2	0	SI	7.51	NO	4.19	0.61	0.88
mujer	2005-2009	8.34	32.01	5.16	78.1	0	NO	6.97	NO	3.76	0.42	0.96
mujer	2005-2009	8.11	16.12	5.14	196.1	0	SI	6.35	NO	3.75	0.34	0.99
varon	2005-2009	8.77	21.46	9.38	183	0	NO	7.86	NO	2.98	0.96	1.27
varon	2005-2009	9.37	37.03	10.25	220.1	0	SI	0.99	NO	3.75	1.77	1.33
mujer	2005-2009	7.64	7.59	6.67	181.1	1	SI	6.02	NO	1.78	0.56	0.5
varon	2005-2009	7.17	10.12	4.37	64.6	1	SI	5.66	NO	3.19	0.26	0.74
varon	2005-2009	9.99	74.03	9.49	277.1	1	SI	5.45	NO	3.72	0.44	0.89
mujer	2005-2009	7.62	13	4.91	96.9	1	SI	5.86	NO	3.34	0.26	0.89
varon	2005-2009	8.5	22.24	5.62	224.5	1	SI	5.13	NO	3.78	0.38	0.99
varon	2005-2009	8.16	18.25	4.23	243.9	1	SI	6.02	NO	4.89	1.02	1.08
varon	2005-2009	9.03	69.04	4.4	117.3	1	NO	6.3	NO	5.57	0.29	1.32
varon	2005-2009	9.26	61.45	6.63	124.6	1	SI	5.85	NO	4.68	0.88	1.5
varon	2005-2009	10.53	258.61	6.04	174.6	1	NO	5.14	NO	7.02	1.1	2.12
varon	2005-2009	10.03	87.76	8.8	242.7	1	NO	5.09	NO	6.68	2.81	3.45
varon	2005-2009	8.77	15.32	10.77	290.4	2	SI	8.73	NO	3.71	1.1	0.62
mujer	2005-2009	8.46	15.6	8.11	217.9	2	SI	8.23	NO	2.07	0.9	0.7
varon	2005-2009	10.06	112.96	7.34	215.1	2	NO	5.52	NO	5.79	0.35	1.09
varon	2005-2009	9.73	41.09	12.55	305.8	2	SI	6.25	NO	5.68	0.74	1.29
varon	2005-2009	9.22	48.57	6.38	202.1	2	SI	7.86	NO	7.11	1.28	2.1
varon	2005-2009	10.11	101.98	7.16	321.4	2	SI	5.21	NO	6.66	1.15	2.6
mujer	2005-2009	9.86	59.28	9.39	330.3	2	NO	6.24	NO	6.29	0.64	2.79
mujer	2005-2009	10.66	180.74	8.13	298.4	2	SI	5.68	NO	6.32	1.23	3.43
varon	2005-2009	10.54	187.66	6.76	286.5	2	NO	6.27	NO	8.87	1.48	4.1
varon	2005-2009	11.5	310.6	11.23	431.3	2	NO	5.65	SI	8.79	2.06	4.35
varon	2005-2009	8.87	23.31	8.55	233.7	3	SI	10.84	NO	3.83	0.22	0.58
varon	2005-2009	9.26	52.2	5.73	235.8	3	NO	7.24	NO	4.68	0.59	1.03
mujer	2005-2009	9.87	93.11	6.76	238.6	3	SI	9.27	NO	3.81	0.49	1.05
varon	2005-2009	9.76	39.77	14.57	266	3	SI	8.55	NO	6.07	1.14	1.75
varon	2005-2009	11.03	163.89	12.63	415.4	3	SI	3.96	NO	5.38	1.84	2.05
varon	2005-2009	8.71	20.5	9.92	154.7	3	SI	5.53	NO	6.46	1.04	2.27
varon	2005-2009	9.17	35.58	9.04	182.1	3	SI	8.77	NO	6.19	1.3	2.28
varon	2005-2009	10.92	90.56	24.62	325.2	3	NO	9	NO	7.46	4.09	3.33
mujer	2005-2009	11.58	425.5	10.48	306.7	3	NO	7.26	SI	8.12	1.38	3.34
mujer	2005-2009	12.11	215.71	32.67	613.9	3	SI	9.74	NO	7.58	1.62	4.05
varon	2005-2009	8.77	20.58	7.95	275.6	4	SI	6.16	NO	4.98	0.81	1.08
varon	2005-2009	10.25	73.45	11.59	375.8	4	SI	0.87	NO	4.48	1.54	2.63
mujer	2005-2009	9.53	50.43	11.09	146.3	4	SI	6.97	NO	4.6	2.79	2.69
varon	2005-2009	9.35	68.39	6.55	127.9	4	SI	6.91	NO	6.73	1.92	3.44
varon	2005-2009	12.77	1066.63	12.55	624.9	4	NO	5.73	NO	8.99	1.77	5.01
varon	2005-2009	11.71	212.95	23.17	429.2	4	SI	5.66	NO	7.88	5.39	6.41
mujer	2005-2009	11.72	303.42	14.8	481.2	4	SI	6.04	SI	9.54	3.79	8.97
mujer	2010-2014	8.68	21.13	11.77	97.7	0	NO	2.42	NO	2.14	0.37	0.45
varon	2010-2014	8.95	30.08	7.44	217.4	0	SI	2.14	NO	1.23	0.19	0.52
varon	2010-2014	8.51	20.84	6.88	180.7	0	SI	1.95	NO	3.61	0.31	0.7
varon	2010-2014	10.16	106.25	8.54	237.8	0	SI	2.2	NO	3.36	0.44	0.88
varon	2010-2014	7.69	13.74	5.72	76.3	0	NO	1.83	NO	3.82	0.35	1.13
varon	2010-2014	8.27	17.66	5.92	183.5	0	SI	1.74	NO	4.91	0.39	1.25
mujer	2010-2014	7.49	10.48	4.7	119.4	0	SI	2.22	NO	5.7	0.39	1.26
varon	2010-2014	7.95	18.28	4.45	128.2	0	NO	1.8	NO	4.02	0.52	1.36
mujer	2010-2014	9.87	80.37	7.09	295.7	0	SI	2.77	NO	2.33	0.5	1.52
mujer	2010-2014	8.16	16.56	5.66	175.6	0	NO	2.95	NO	4.46	0.52	1.78
mujer	2010-2014	8.55	15.85	8.73	228.2	1	SI	1.8	NO	-0.19	0.24	0.3
mujer	2010-2014	9.16	42.82	6.35	234.2	1	SI	2.96	NO	0.85	0.19	0.54
varon	2010-2014	7.47	11.1	4.92	93.1	1	SI	2.66	NO	3.26	0.33	0.61
varon	2010-2014	8.4	29.57	4.82	123.7	1	NO	2.67	NO	4.49	0.31	0.98
varon	2010-2014	8.13	23.75	4.63	108.7	1	SI	3.58	NO	3.39	0.3	1.05
varon	2010-2014	8.98	23.49	7.96	349.9	1	SI	2.77	NO	4.94	0.83	1.13
varon	2010-2014	8.32	41.67	4.14	63.5	1	SI	2.4	NO	5.82	0.72	1.47
mujer	2010-2014	9.99	77.38	9.9	231.5	1	NO	1.97	NO	4.59	1.08	1.75
varon	2010-2014	10.05	79.7	9.43	283.4	1	SI	1.79	NO	8.65	0.67	2.08
varon	2010-2014	9.15	30.61	8.51	270.6	1	SI	3.14	NO	4.58	3.68	2.33
varon	2010-2014	9.19	42.94	6.39	242.5	2	NO	4.19	NO	4.08	0.52	1.08
varon	2010-2014	10.5	101.07	12.53	306.4	2	SI	3.06	NO	3.78	1.03	1.26
varon	2010-2014	9.56	60.79	7.58	217.3	2	NO	3.04	NO	5.47	1.04	1.4
mujer	2010-2014	9.52	76.38	6.27	171.7	2	SI	2.55	NO	4.43	0.34	1.44
varon	2010-2014	9.83	72.51	7.31	317.6	2	NO	1.83	NO	6.38	0.34	1.45
varon	2010-2014	9.41	29.02	11.13	353.2	2	SI	4.48	NO	5.13	1.24	1.7
varon	2010-2014	10.71	134.45	10.33	405.7	2	NO	2.12	NO	6.51	0.86	1.71
varon	2010-2014	10.97	199.38	13.31	210.6	2	NO	2.95	NO	8.63	1.85	3
varon	2010-2014	11.84	417.76	13.14	404.6	2	NO	3.8	NO	9.51	1.27	3.76
mujer	2010-2014	9.84	90.58	7.22	206.3	2	NO	2.38	NO	6.76	4.44	5.41
varon	2010-2014	11.23	222.59	11.44	430.8	2	NO	4.78	NO	9.45	4.89	6.14
varon	2010-2014	10.01	84.34	9.38	226.1	3	NO	3.06	NO	4.95	0.36	1.01
varon	2010-2014	8.56	36.62	4.71	123.6	3	SI	0.85	NO	4.99	0.48	1.63
mujer	2010-2014	11.78	238.15	21.12	481.9	3	SI	3.4	NO	5.88	1.05	1.64
mujer	2010-2014	8.97	26.53	8	258.1	3	NO	1.75	NO	5.39	1.11	2.28
varon	2010-2014	11.83	371.62	13.5	476.9	3	NO	1.97	NO	9.56	1.33	3.28
mujer	2010-2014	9.41	42.41	7.76	308.8	4	NO	1.99	NO	5.06	0.32	1
varon	2010-2014	10.03	75.84	8.1	394.1	4	NO	2.91	NO	6.36	0.37	1.24
varon	2010-2014	10.87	143.03	13.8	317.1	4	NO	2.69	NO	5.16	1.49	1.47
varon	2010-2014	11.77	258.01	19.56	458.7	4	NO	1.97	NO	5.73	1.04	2.03
varon	2010-2014	11.34	135.56	22.11	484.9	4	NO	2.66	NO	7.17	1.58	2.21
varon	2010-2014	11.58	238.04	21.24	287.3	4	NO	0	NO	7.67	4.43	3.8
varon	2010-2014	12.5	779.97	14.76	456.6	4	SI	0.31	NO	7.89	4.69	4.01
varon	2010-2014	11.25	278.79	9.59	387.9	4	NO	1	SI	9.08	1.17	4.35
varon	2010-2014	11.1	200.52	11.16	401.4	4	SI	2.6	NO	7.96	2.78	4.38
varon	2010-2014	10.95	161.7	11.45	424.9	4	NO	2.11	NO	6.77	6.1	4.57
varon	2010-2014	12.6	478.79	30.1	440.7	4	SI	3.09	SI	10.51	6.58	8.71
